# Supplementary material for: Synthesis and Characterisation of Multivariate Metal–Organic Frameworks for Controlled Doxorubicin Absorption and Release
Source: Molecules. 2025 Apr 29;30(9):1968. doi: 10.3390/molecules30091968 (PMC12073425; doi:10.3390/molecules30091968)
Supplement: Supplementary file 1 [file molecules-30-01968-s001.zip]

Archive with 5 entries (4 files):
- molecules-3612799-supplementary material-send for convert/
- molecules-3612799-supplementary material-send for convert/.DS_Store
- molecules-3612799-supplementary material-send for convert/MV-NUIG4-SI.-R.docx
- molecules-3612799-supplementary material-send for convert/NUIG-4_Me-vc-relax.cif
- molecules-3612799-supplementary material-send for convert/NUIG-4_OH-vc-relax.cif
