# Supplementary material for: Synthesis and Characterisation of Multivariate Metal–Organic Frameworks for Controlled Doxorubicin Absorption and Release
Source: Molecules. 2025 Apr 29;30(9):1968. doi: 10.3390/molecules30091968 (PMC12073425; doi:10.3390/molecules30091968)
Supplement: Supplementary file 1 [file molecules-30-01968-s001.zip › molecules-3612799-supplementary material-send for convert/NUIG-4_Me-vc-relax.cif]

#======================================================================

# CRYSTAL DATA

#----------------------------------------------------------------------

data_VESTA_phase_1


_chemical_name_common                  'XCrySDen XSF file'
_cell_length_a                         19.20938
_cell_length_b                         19.19967
_cell_length_c                         19.16311
_cell_angle_alpha                      90
_cell_angle_beta                       90
_cell_angle_gamma                      90
_space_group_name_H-M_alt              'P 1'
_space_group_IT_number                 1

loop_
_space_group_symop_operation_xyz
   'x, y, z'

loop_
   _atom_site_label
   _atom_site_occupancy
   _atom_site_fract_x
   _atom_site_fract_y
   _atom_site_fract_z
   _atom_site_adp_type
   _atom_site_B_iso_or_equiv
   _atom_site_type_symbol
   Zn1        1.0     0.090635      0.674563      0.245251     Biso  1.000000 Zn
   Zn2        1.0     0.907011      0.324308      0.751490     Biso  1.000000 Zn
   Zn3        1.0     0.332483      0.097097      0.503549     Biso  1.000000 Zn
   Zn4        1.0     0.671106      0.901258      0.998197     Biso  1.000000 Zn
   Zn5        1.0     0.200356      0.549192      0.246958     Biso  1.000000 Zn
   Zn6        1.0     0.793186      0.445549      0.756880     Biso  1.000000 Zn
   Zn7        1.0     0.453523      0.213827      0.507668     Biso  1.000000 Zn
   Zn8        1.0     0.547061      0.789581      0.003880     Biso  1.000000 Zn
   Zn9        1.0     0.080833      0.556680      0.361408     Biso  1.000000 Zn
   Zn10       1.0     0.914456      0.441435      0.868666     Biso  1.000000 Zn
   Zn11       1.0     0.448864      0.090378      0.619101     Biso  1.000000 Zn
   Zn12       1.0     0.554058      0.911809      0.114568     Biso  1.000000 Zn
   Zn13       1.0     0.208169      0.666831      0.359519     Biso  1.000000 Zn
   Zn14       1.0     0.790615      0.329150      0.870035     Biso  1.000000 Zn
   Zn15       1.0     0.336161      0.213765      0.620550     Biso  1.000000 Zn
   Zn16       1.0     0.665438      0.786419      0.116314     Biso  1.000000 Zn
   O1         1.0     0.304516      0.649441      0.332022     Biso  1.000000 O
   O2         1.0     0.691680      0.348462      0.858174     Biso  1.000000 O
   O3         1.0     0.363050      0.311460      0.616354     Biso  1.000000 O
   O4         1.0     0.643166      0.688201      0.104529     Biso  1.000000 O
   O5         1.0     0.295907      0.542827      0.281105     Biso  1.000000 O
   O6         1.0     0.701048      0.451058      0.799478     Biso  1.000000 O
   O7         1.0     0.459005      0.307852      0.546620     Biso  1.000000 O
   O8         1.0     0.542590      0.695364      0.042108     Biso  1.000000 O
   O9         1.0     0.990335      0.668995      0.261711     Biso  1.000000 O
   O10        1.0     0.007876      0.334995      0.763487     Biso  1.000000 O
   O11        1.0     0.347332      0.996415      0.512733     Biso  1.000000 O
   O12        1.0     0.664492      0.002080      0.011418     Biso  1.000000 O
   O13        1.0     0.984957      0.589355      0.349769     Biso  1.000000 O
   O14        1.0     0.011039      0.412162      0.853826     Biso  1.000000 O
   O15        1.0     0.417406      0.993687      0.608530     Biso  1.000000 O
   O16        1.0     0.586563      0.007481      0.100939     Biso  1.000000 O
   O17        1.0     0.206411      0.590596      0.153755     Biso  1.000000 O
   O18        1.0     0.784719      0.405771      0.663166     Biso  1.000000 O
   O19        1.0     0.415641      0.217010      0.412667     Biso  1.000000 O
   O20        1.0     0.583716      0.784218      0.908476     Biso  1.000000 O
   O21        1.0     0.105627      0.652767      0.146222     Biso  1.000000 O
   O22        1.0     0.887135      0.346579      0.653384     Biso  1.000000 O
   O23        1.0     0.349765      0.118403      0.405129     Biso  1.000000 O
   O24        1.0     0.650488      0.882107      0.899956     Biso  1.000000 O
   O25        1.0     0.190880      0.649529      0.459281     Biso  1.000000 O
   O26        1.0     0.811651      0.345113      0.969211     Biso  1.000000 O
   O27        1.0     0.347299      0.188492      0.719287     Biso  1.000000 O
   O28        1.0     0.649998      0.808161      0.215473     Biso  1.000000 O
   O29        1.0     0.104015      0.568628      0.460077     Biso  1.000000 O
   O30        1.0     0.894980      0.429720      0.968137     Biso  1.000000 O
   O31        1.0     0.438165      0.112035      0.718345     Biso  1.000000 O
   O32        1.0     0.565348      0.891444      0.213884     Biso  1.000000 O
   O33        1.0     0.163206      0.455228      0.249125     Biso  1.000000 O
   O34        1.0     0.828608      0.540326      0.756158     Biso  1.000000 O
   O35        1.0     0.548851      0.179176      0.509161     Biso  1.000000 O
   O36        1.0     0.452295      0.825044      0.006074     Biso  1.000000 O
   O37        1.0     0.079411      0.459075      0.333364     Biso  1.000000 O
   O38        1.0     0.911604      0.539182      0.841289     Biso  1.000000 O
   O39        1.0     0.545428      0.090070      0.587811     Biso  1.000000 O
   O40        1.0     0.456765      0.913280      0.085526     Biso  1.000000 O
   O41        1.0     0.199422      0.767575      0.346105     Biso  1.000000 O
   O42        1.0     0.799772      0.229346      0.851372     Biso  1.000000 O
   O43        1.0     0.236662      0.208855      0.598684     Biso  1.000000 O
   O44        1.0     0.765645      0.792707      0.097870     Biso  1.000000 O
   O45        1.0     0.116913      0.771924      0.260734     Biso  1.000000 O
   O46        1.0     0.883975      0.226152      0.767508     Biso  1.000000 O
   O47        1.0     0.234233      0.116514      0.523989     Biso  1.000000 O
   O48        1.0     0.768865      0.878450      0.015650     Biso  1.000000 O
   O49        1.0     0.143718      0.611784      0.304274     Biso  1.000000 O
   O50        1.0     0.852757      0.384127      0.812427     Biso  1.000000 O
   O51        1.0     0.392576      0.153217      0.562614     Biso  1.000000 O
   O52        1.0     0.609969      0.848169      0.058795     Biso  1.000000 O
   C1         1.0     0.330820      0.593945      0.305583     Biso  1.000000 C
   C2         1.0     0.665999      0.403156      0.829648     Biso  1.000000 C
   C3         1.0     0.415152      0.339628      0.585446     Biso  1.000000 C
   C4         1.0     0.590444      0.661327      0.073520     Biso  1.000000 C
   C5         1.0     0.407429      0.589035      0.303971     Biso  1.000000 C
   C6         1.0     0.589635      0.411156      0.831095     Biso  1.000000 C
   C7         1.0     0.423644      0.415553      0.594277     Biso  1.000000 C
   C8         1.0     0.585377      0.584652      0.073529     Biso  1.000000 C
   C9         1.0     0.439713      0.525996      0.286288     Biso  1.000000 C
   C10        1.0     0.559572      0.475197      0.813382     Biso  1.000000 C
   C11        1.0     0.483337      0.449804      0.569831     Biso  1.000000 C
   C12        1.0     0.523858      0.551894      0.051852     Biso  1.000000 C
   C13        1.0     0.511791      0.519163      0.286162     Biso  1.000000 C
   C14        1.0     0.487773      0.484379      0.812063     Biso  1.000000 C
   C15        1.0     0.487935      0.521926      0.572494     Biso  1.000000 C
   C16        1.0     0.518232      0.479737      0.049518     Biso  1.000000 C
   C17        1.0     0.552039      0.578592      0.303068     Biso  1.000000 C
   C18        1.0     0.445425      0.425744      0.826391     Biso  1.000000 C
   C19        1.0     0.431192      0.561009      0.597312     Biso  1.000000 C
   C20        1.0     0.577790      0.440042      0.067243     Biso  1.000000 C
   C21        1.0     0.519663      0.642047      0.320340     Biso  1.000000 C
   C22        1.0     0.475665      0.361572      0.845130     Biso  1.000000 C
   C23        1.0     0.372768      0.526515      0.625130     Biso  1.000000 C
   C24        1.0     0.639452      0.472842      0.089467     Biso  1.000000 C
   C25        1.0     0.447829      0.647317      0.321078     Biso  1.000000 C
   C26        1.0     0.547312      0.354356      0.848322     Biso  1.000000 C
   C27        1.0     0.369341      0.454477      0.623769     Biso  1.000000 C
   C28        1.0     0.643067      0.544747      0.093417     Biso  1.000000 C
   C29        1.0     0.661315      0.621669      0.278184     Biso  1.000000 C
   C30        1.0     0.337255      0.384826      0.794374     Biso  1.000000 C
   C31        1.0     0.396083      0.665181      0.547410     Biso  1.000000 C
   C32        1.0     0.622826      0.332134      0.038373     Biso  1.000000 C
   C33        1.0     0.880561      0.630880      0.301132     Biso  1.000000 C
   C34        1.0     0.116769      0.374735      0.805166     Biso  1.000000 C
   C35        1.0     0.383865      0.887478      0.557430     Biso  1.000000 C
   C36        1.0     0.628727      0.111988      0.053362     Biso  1.000000 C
   C37        1.0     0.846614      0.677969      0.257057     Biso  1.000000 C
   C38        1.0     0.153169      0.329607      0.760961     Biso  1.000000 C
   C39        1.0     0.348865      0.851670      0.504483     Biso  1.000000 C
   C40        1.0     0.677041      0.146620      0.011163     Biso  1.000000 C
   C41        1.0     0.774706      0.675134      0.250393     Biso  1.000000 C
   C42        1.0     0.225373      0.333064      0.757911     Biso  1.000000 C
   C43        1.0     0.353010      0.779446      0.500772     Biso  1.000000 C
   C44        1.0     0.675558      0.218859      0.007027     Biso  1.000000 C
   C45        1.0     0.736442      0.624704      0.287073     Biso  1.000000 C
   C46        1.0     0.261618      0.382152      0.798364     Biso  1.000000 C
   C47        1.0     0.391929      0.742078      0.550276     Biso  1.000000 C
   C48        1.0     0.625073      0.256598      0.044138     Biso  1.000000 C
   C49        1.0     0.770722      0.578727      0.332617     Biso  1.000000 C
   C50        1.0     0.224749      0.426735      0.843260     Biso  1.000000 C
   C51        1.0     0.425928      0.778388      0.603998     Biso  1.000000 C
   C52        1.0     0.577549      0.221557      0.087448     Biso  1.000000 C
   C53        1.0     0.842291      0.582106      0.339946     Biso  1.000000 C
   C54        1.0     0.152924      0.422754      0.846908     Biso  1.000000 C
   C55        1.0     0.422122      0.850360      0.607558     Biso  1.000000 C
   C56        1.0     0.579820      0.149756      0.092475     Biso  1.000000 C
   C57        1.0     0.957733      0.630074      0.304837     Biso  1.000000 C
   C58        1.0     0.039414      0.373539      0.807794     Biso  1.000000 C
   C59        1.0     0.382444      0.964876      0.559859     Biso  1.000000 C
   C60        1.0     0.626855      0.034744      0.055650     Biso  1.000000 C
   C61        1.0     0.160009      0.624101      0.119908     Biso  1.000000 C
   C62        1.0     0.832072      0.374831      0.628112     Biso  1.000000 C
   C63        1.0     0.381144      0.171229      0.378914     Biso  1.000000 C
   C64        1.0     0.618522      0.829348      0.874175     Biso  1.000000 C
   C65        1.0     0.169445      0.629644      0.043540     Biso  1.000000 C
   C66        1.0     0.823340      0.371807      0.551479     Biso  1.000000 C
   C67        1.0     0.377173      0.179281      0.302164     Biso  1.000000 C
   C68        1.0     0.621986      0.820693      0.797556     Biso  1.000000 C
   C69        1.0     0.235218      0.618607      0.013930     Biso  1.000000 C
   C70        1.0     0.758349      0.384857      0.520837     Biso  1.000000 C
   C71        1.0     0.397096      0.241943      0.270209     Biso  1.000000 C
   C72        1.0     0.601142      0.758029      0.766163     Biso  1.000000 C
   C73        1.0     0.245673      0.622128      0.942126     Biso  1.000000 C
   C74        1.0     0.749172      0.382701      0.448778     Biso  1.000000 C
   C75        1.0     0.393187      0.249174      0.198289     Biso  1.000000 C
   C76        1.0     0.604144      0.750342      0.694258     Biso  1.000000 C
   C77        1.0     0.186934      0.633778      0.899033     Biso  1.000000 C
   C78        1.0     0.808479      0.370124      0.406693     Biso  1.000000 C
   C79        1.0     0.372517      0.192278      0.156903     Biso  1.000000 C
   C80        1.0     0.625001      0.806842      0.652417     Biso  1.000000 C
   C81        1.0     0.121157      0.645757      0.928996     Biso  1.000000 C
   C82        1.0     0.873498      0.356565      0.437598     Biso  1.000000 C
   C83        1.0     0.352328      0.129582      0.189150     Biso  1.000000 C
   C84        1.0     0.646362      0.869439      0.684105     Biso  1.000000 C
   C85        1.0     0.112390      0.644821      0.000718     Biso  1.000000 C
   C86        1.0     0.880916      0.356479      0.509434     Biso  1.000000 C
   C87        1.0     0.353896      0.123545      0.261197     Biso  1.000000 C
   C88        1.0     0.645543      0.875929      0.756088     Biso  1.000000 C
   C89        1.0     0.149936      0.603829      0.788790     Biso  1.000000 C
   C90        1.0     0.848399      0.398631      0.297083     Biso  1.000000 C
   C91        1.0     0.397765      0.150231      0.047400     Biso  1.000000 C
   C92        1.0     0.599137      0.849046      0.543209     Biso  1.000000 C
   C93        1.0     0.147300      0.609834      0.567440     Biso  1.000000 C
   C94        1.0     0.852923      0.389227      0.076256     Biso  1.000000 C
   C95        1.0     0.392637      0.149075      0.826383     Biso  1.000000 C
   C96        1.0     0.606511      0.850682      0.322260     Biso  1.000000 C
   C97        1.0     0.193970      0.652641      0.604118     Biso  1.000000 C
   C98        1.0     0.804964      0.348130      0.113178     Biso  1.000000 C
   C99        1.0     0.350735      0.196435      0.863179     Biso  1.000000 C
   C100       1.0     0.645889      0.801446      0.359395     Biso  1.000000 C
   C101       1.0     0.195505      0.651128      0.676414     Biso  1.000000 C
   C102       1.0     0.802852      0.351032      0.185341     Biso  1.000000 C
   C103       1.0     0.352303      0.197539      0.935428     Biso  1.000000 C
   C104       1.0     0.643446      0.800205      0.431595     Biso  1.000000 C
   C105       1.0     0.149738      0.607199      0.712993     Biso  1.000000 C
   C106       1.0     0.849489      0.394409      0.221422     Biso  1.000000 C
   C107       1.0     0.394667      0.150074      0.971627     Biso  1.000000 C
   C108       1.0     0.602582      0.849218      0.467457     Biso  1.000000 C
   C109       1.0     0.102086      0.565693      0.676157     Biso  1.000000 C
   C110       1.0     0.898470      0.434146      0.184414     Biso  1.000000 C
   C111       1.0     0.434916      0.101475      0.934697     Biso  1.000000 C
   C112       1.0     0.564747      0.899501      0.430252     Biso  1.000000 C
   C113       1.0     0.101002      0.566672      0.603721     Biso  1.000000 C
   C114       1.0     0.899916      0.432023      0.112003     Biso  1.000000 C
   C115       1.0     0.434644      0.101485      0.862233     Biso  1.000000 C
   C116       1.0     0.566058      0.899856      0.357799     Biso  1.000000 C
   C117       1.0     0.147161      0.609453      0.489750     Biso  1.000000 C
   C118       1.0     0.853384      0.387813      0.998649     Biso  1.000000 C
   C119       1.0     0.392648      0.149769      0.748772     Biso  1.000000 C
   C120       1.0     0.607451      0.850233      0.244649     Biso  1.000000 C
   C121       1.0     0.119235      0.426889      0.290426     Biso  1.000000 C
   C122       1.0     0.872066      0.569958      0.797092     Biso  1.000000 C
   C123       1.0     0.577272      0.131967      0.546603     Biso  1.000000 C
   C124       1.0     0.424315      0.871999      0.044206     Biso  1.000000 C
   C125       1.0     0.114790      0.350111      0.289135     Biso  1.000000 C
   C126       1.0     0.876454      0.646683      0.793577     Biso  1.000000 C
   C127       1.0     0.653889      0.125773      0.542787     Biso  1.000000 C
   C128       1.0     0.347699      0.878280      0.041040     Biso  1.000000 C
   C129       1.0     0.059566      0.315629      0.322220     Biso  1.000000 C
   C130       1.0     0.931786      0.681890      0.825652     Biso  1.000000 C
   C131       1.0     0.687783      0.068068      0.572009     Biso  1.000000 C
   C132       1.0     0.313670      0.935088      0.071885     Biso  1.000000 C
   C133       1.0     0.055809      0.243375      0.323939     Biso  1.000000 C
   C134       1.0     0.935992      0.754130      0.824977     Biso  1.000000 C
   C135       1.0     0.759934      0.062472      0.571599     Biso  1.000000 C
   C136       1.0     0.241456      0.940183      0.072181     Biso  1.000000 C
   C137       1.0     0.111377      0.205332      0.293875     Biso  1.000000 C
   C138       1.0     0.880704      0.791478      0.793579     Biso  1.000000 C
   C139       1.0     0.798745      0.118550      0.543487     Biso  1.000000 C
   C140       1.0     0.202855      0.884554      0.042905     Biso  1.000000 C
   C141       1.0     0.166573      0.239664      0.260138     Biso  1.000000 C
   C142       1.0     0.825364      0.756432      0.760843     Biso  1.000000 C
   C143       1.0     0.764899      0.175967      0.513037     Biso  1.000000 C
   C144       1.0     0.236809      0.828193      0.010689     Biso  1.000000 C
   C145       1.0     0.167784      0.311727      0.256898     Biso  1.000000 C
   C146       1.0     0.823745      0.684292      0.759978     Biso  1.000000 C
   C147       1.0     0.692854      0.179179      0.511928     Biso  1.000000 C
   C148       1.0     0.308830      0.825431      0.009077     Biso  1.000000 C
   C149       1.0     0.161417      0.097639      0.315897     Biso  1.000000 C
   C150       1.0     0.831802      0.899904      0.814393     Biso  1.000000 C
   C151       1.0     0.907025      0.166539      0.565844     Biso  1.000000 C
   C152       1.0     0.095242      0.834992      0.064643     Biso  1.000000 C
   C153       1.0     0.161307      0.021885      0.312428     Biso  1.000000 C
   C154       1.0     0.833124      0.975686      0.811407     Biso  1.000000 C
   C155       1.0     0.982825      0.166000      0.563569     Biso  1.000000 C
   C156       1.0     0.019479      0.834833      0.062335     Biso  1.000000 C
   C157       1.0     0.216390      0.983948      0.341935     Biso  1.000000 C
   C158       1.0     0.778341      0.014111      0.840831     Biso  1.000000 C
   C159       1.0     0.020117      0.222453      0.591356     Biso  1.000000 C
   C160       1.0     0.982615      0.777674      0.089217     Biso  1.000000 C
   C161       1.0     0.215716      0.911603      0.339384     Biso  1.000000 C
   C162       1.0     0.780483      0.086467      0.839930     Biso  1.000000 C
   C163       1.0     0.092487      0.222036      0.590341     Biso  1.000000 C
   C164       1.0     0.910253      0.777510      0.087845     Biso  1.000000 C
   C165       1.0     0.160815      0.877019      0.306140     Biso  1.000000 C
   C166       1.0     0.836797      0.120617      0.808623     Biso  1.000000 C
   C167       1.0     0.128011      0.165502      0.560954     Biso  1.000000 C
   C168       1.0     0.874534      0.833872      0.058443     Biso  1.000000 C
   C169       1.0     0.106291      0.914868      0.275534     Biso  1.000000 C
   C170       1.0     0.890893      0.082338      0.777809     Biso  1.000000 C
   C171       1.0     0.090831      0.109486      0.532166     Biso  1.000000 C
   C172       1.0     0.911313      0.890561      0.030501     Biso  1.000000 C
   C173       1.0     0.106218      0.986843      0.279275     Biso  1.000000 C
   C174       1.0     0.889340      0.010291      0.779733     Biso  1.000000 C
   C175       1.0     0.018773      0.109537      0.533836     Biso  1.000000 C
   C176       1.0     0.983303      0.891346      0.033043     Biso  1.000000 C
   C177       1.0     0.159118      0.799703      0.304073     Biso  1.000000 C
   C178       1.0     0.840309      0.197902      0.809039     Biso  1.000000 C
   C179       1.0     0.205399      0.163647      0.561081     Biso  1.000000 C
   C180       1.0     0.797236      0.834886      0.057163     Biso  1.000000 C
   C181       1.0     0.546603      0.452380      0.266577     Biso  1.000000 C
   C182       1.0     0.456425      0.553002      0.793058     Biso  1.000000 C
   C183       1.0     0.452916      0.444239      0.026495     Biso  1.000000 C
   C184       1.0     0.358934      0.628373      0.489709     Biso  1.000000 C
   C185       1.0     0.315952      0.611261      0.910557     Biso  1.000000 C
   C186       1.0     0.679648      0.394913      0.415830     Biso  1.000000 C
   C187       1.0    -0.002731      0.205286      0.358353     Biso  1.000000 C
   C188       1.0     0.994495      0.793060      0.858516     Biso  1.000000 C
   C189       1.0     0.796984      0.001241      0.602305     Biso  1.000000 C
   C190       1.0     0.203966      1.000203      0.104745     Biso  1.000000 C
   H1         1.0     0.784584      0.875112      0.836562     Biso  1.000000 H
   N1         1.0     0.624144      0.573044      0.305954     Biso  1.000000 N
   N2         1.0     0.373216      0.432410      0.825417     Biso  1.000000 N
   N3         1.0     0.431733      0.633516      0.595187     Biso  1.000000 N
   N4         1.0     0.573456      0.367854      0.066521     Biso  1.000000 N
   N5         1.0     0.195381      0.635496      0.826872     Biso  1.000000 N
   N6         1.0     0.801195      0.368766      0.334484     Biso  1.000000 N
   N7         1.0     0.371015      0.199343      0.084632     Biso  1.000000 N
   N8         1.0     0.625697      0.799679      0.580229     Biso  1.000000 N
   N9         1.0     0.108243      0.133158      0.295713     Biso  1.000000 N
   N10        1.0     0.884306      0.863661      0.793796     Biso  1.000000 N
   N11        1.0     0.870955      0.114071      0.544598     Biso  1.000000 N
   N12        1.0     0.130664      0.888355      0.044582     Biso  1.000000 N
   H2         1.0     0.509952      0.408413      0.269342     Biso  1.000000 H
   H3         1.0     0.591514      0.442153      0.300888     Biso  1.000000 H
   H4         1.0     0.567294      0.454969      0.212861     Biso  1.000000 H
   H5         1.0     0.493008      0.595816      0.803769     Biso  1.000000 H
   H6         1.0     0.407747      0.561834      0.821980     Biso  1.000000 H
   H7         1.0     0.442954      0.554760      0.737086     Biso  1.000000 H
   H8         1.0     0.408138      0.479901      0.028952     Biso  1.000000 H
   H9         1.0     0.442526      0.397906      0.058872     Biso  1.000000 H
   H10        1.0     0.457689      0.425339     -0.027734     Biso  1.000000 H
   H11        1.0     0.373677      0.650152      0.438607     Biso  1.000000 H
   H12        1.0     0.301983      0.635168      0.494015     Biso  1.000000 H
   H13        1.0     0.370667      0.572410      0.489739     Biso  1.000000 H
   H14        1.0     0.357442      0.621496      0.948830     Biso  1.000000 H
   H15        1.0     0.322944      0.645343      0.864807     Biso  1.000000 H
   H16        1.0     0.322540      0.557220      0.891647     Biso  1.000000 H
   H17        1.0     0.669199      0.355230      0.375554     Biso  1.000000 H
   H18        1.0     0.677095      0.445763      0.388933     Biso  1.000000 H
   H19        1.0     0.637956      0.393568      0.455177     Biso  1.000000 H
   H20        1.0    -0.020366      0.161744      0.325255     Biso  1.000000 H
   H21        1.0    -0.046976      0.240092      0.368951     Biso  1.000000 H
   H22        1.0     0.013790      0.181850      0.408307     Biso  1.000000 H
   H23        1.0     1.009866      0.837808      0.825922     Biso  1.000000 H
   H24        1.0     1.039988      0.759349      0.867170     Biso  1.000000 H
   H25        1.0     0.978752      0.814888      0.909459     Biso  1.000000 H
   H26        1.0     0.841416     -0.013875      0.569208     Biso  1.000000 H
   H27        1.0     0.761792     -0.043593      0.608280     Biso  1.000000 H
   H28        1.0     0.818826      0.013690      0.654138     Biso  1.000000 H
   H29        1.0     0.158446      1.014854      0.072940     Biso  1.000000 H
   H30        1.0     0.238300      1.045710      0.110626     Biso  1.000000 H
   H31        1.0     0.183556      0.986472      0.156851     Biso  1.000000 H
   H32        1.0     0.406783      0.481416      0.272961     Biso  1.000000 H
   H33        1.0     0.594010      0.518752      0.800500     Biso  1.000000 H
   H34        1.0     0.525627      0.418741      0.547678     Biso  1.000000 H
   H35        1.0     0.479561      0.584454      0.036819     Biso  1.000000 H
   H36        1.0     0.533924      0.549154      0.552786     Biso  1.000000 H
   H37        1.0     0.552240      0.686400      0.335247     Biso  1.000000 H
   H38        1.0     0.441481      0.318104      0.858984     Biso  1.000000 H
   H39        1.0     0.329690      0.557507      0.645938     Biso  1.000000 H
   H40        1.0     0.683572      0.440442      0.105392     Biso  1.000000 H
   H41        1.0     0.422074      0.696283      0.334462     Biso  1.000000 H
   H42        1.0     0.571405      0.305006      0.863252     Biso  1.000000 H
   H43        1.0     0.323356      0.427188      0.643328     Biso  1.000000 H
   H44        1.0     0.690329      0.571034      0.111086     Biso  1.000000 H
   H45        1.0     0.637379      0.663097      0.245817     Biso  1.000000 H
   H46        1.0     0.362866      0.343819      0.762706     Biso  1.000000 H
   H47        1.0     0.665132      0.357450      1.008259     Biso  1.000000 H
   H48        1.0     0.877422      0.716302      0.228337     Biso  1.000000 H
   H49        1.0     0.124120      0.291916      0.729643     Biso  1.000000 H
   H50        1.0     0.318687      0.881427      0.466409     Biso  1.000000 H
   H51        1.0     0.715357      0.116120      0.982084     Biso  1.000000 H
   H52        1.0     0.747644      0.711887      0.216213     Biso  1.000000 H
   H53        1.0     0.254441      0.297679      0.723853     Biso  1.000000 H
   H54        1.0     0.325690      0.752045      0.458894     Biso  1.000000 H
   H55        1.0     0.713286      0.246666      0.974495     Biso  1.000000 H
   H56        1.0     0.739628      0.540712      0.361513     Biso  1.000000 H
   H57        1.0     0.254002      0.463851      0.875111     Biso  1.000000 H
   H58        1.0     0.455508      0.748372      0.642405     Biso  1.000000 H
   H59        1.0     0.539299      0.252348      0.116378     Biso  1.000000 H
   H60        1.0     0.870182      0.547196      0.375302     Biso  1.000000 H
   H61        1.0     0.123172      0.456337      0.882027     Biso  1.000000 H
   H62        1.0     0.448602      0.879248      0.648956     Biso  1.000000 H
   H63        1.0     0.543967      0.121202      0.126308     Biso  1.000000 H
   H64        1.0     0.279107      0.607564      0.048660     Biso  1.000000 H
   H65        1.0     0.714058      0.396271      0.554916     Biso  1.000000 H
   H66        1.0     0.415105      0.284789      0.303183     Biso  1.000000 H
   H67        1.0     0.583095      0.715518      0.799534     Biso  1.000000 H
   H68        1.0     0.407472      0.297971      0.172520     Biso  1.000000 H
   H69        1.0     0.588699      0.701689      0.668901     Biso  1.000000 H
   H70        1.0     0.077269      0.657177      0.894494     Biso  1.000000 H
   H71        1.0     0.917808      0.344601      0.403807     Biso  1.000000 H
   H72        1.0     0.334282      0.086314      0.156683     Biso  1.000000 H
   H73        1.0     0.664546      0.912268      0.651154     Biso  1.000000 H
   H74        1.0     0.061472      0.654625      0.024190     Biso  1.000000 H
   H75        1.0     0.931145      0.345506      0.533809     Biso  1.000000 H
   H76        1.0     0.338023      0.075185      0.286768     Biso  1.000000 H
   H77        1.0     0.662210      0.924241      0.781216     Biso  1.000000 H
   H78        1.0     0.108722      0.571242      0.812902     Biso  1.000000 H
   H79        1.0     0.890405      0.429892      0.321574     Biso  1.000000 H
   H80        1.0     0.425895      0.106131      0.072022     Biso  1.000000 H
   H81        1.0     0.571377      0.893286      0.567986     Biso  1.000000 H
   H82        1.0     0.228487      0.687231      0.574815     Biso  1.000000 H
   H83        1.0     0.769882      0.314017      0.084000     Biso  1.000000 H
   H84        1.0     0.317184      0.231943      0.833845     Biso  1.000000 H
   H85        1.0     0.678298      0.764668      0.330352     Biso  1.000000 H
   H86        1.0     0.231538      0.683731      0.706208     Biso  1.000000 H
   H87        1.0     0.765711      0.320066      0.215510     Biso  1.000000 H
   H88        1.0     0.320983      0.234457      0.965505     Biso  1.000000 H
   H89        1.0     0.672892      0.761993      0.461966     Biso  1.000000 H
   H90        1.0     0.066063      0.532313      0.705240     Biso  1.000000 H
   H91        1.0     0.935145      0.467013      0.213281     Biso  1.000000 H
   H92        1.0     0.466982      0.064173      0.963642     Biso  1.000000 H
   H93        1.0     0.533892      0.938003      0.458944     Biso  1.000000 H
   H94        1.0     0.064702      0.534329      0.574094     Biso  1.000000 H
   H95        1.0     0.937040      0.463045      0.081988     Biso  1.000000 H
   H96        1.0     0.466465      0.065000      0.832270     Biso  1.000000 H
   H97        1.0     0.536249      0.937854      0.327647     Biso  1.000000 H
   H98        1.0     0.019006      0.347078      0.347073     Biso  1.000000 H
   H99        1.0     0.971928      0.650948      0.851775     Biso  1.000000 H
   H100       1.0     0.656039      0.027037      0.595720     Biso  1.000000 H
   H101       1.0     0.345313      0.975752      0.096362     Biso  1.000000 H
   H102       1.0     0.207526      0.208562      0.235492     Biso  1.000000 H
   H103       1.0     0.784588      0.786973      0.735212     Biso  1.000000 H
   H104       1.0     0.796246      0.217348      0.489410     Biso  1.000000 H
   H105       1.0     0.205504      0.787346     -0.013893     Biso  1.000000 H
   H106       1.0     0.209927      0.339407      0.230522     Biso  1.000000 H
   H107       1.0     0.781445      0.656038      0.734476     Biso  1.000000 H
   H108       1.0     0.665694      0.223291      0.488343     Biso  1.000000 H
   H109       1.0     0.336118      0.782134      0.984182     Biso  1.000000 H
   H110       1.0     0.208585      0.123158      0.337376     Biso  1.000000 H
   H111       1.0     0.881888      0.213693      0.587816     Biso  1.000000 H
   H112       1.0     0.120924      0.787617      0.085409     Biso  1.000000 H
   H113       1.0     0.259232      0.011800      0.367469     Biso  1.000000 H
   H114       1.0     0.734566      0.986617      0.865133     Biso  1.000000 H
   H115       1.0     0.991614      0.266346      0.614269     Biso  1.000000 H
   H116       1.0     0.011444      0.733603      0.111347     Biso  1.000000 H
   H117       1.0     0.257524      0.880721      0.362608     Biso  1.000000 H
   H118       1.0     0.738736      0.117562      0.863011     Biso  1.000000 H
   H119       1.0     0.122493      0.265397      0.611852     Biso  1.000000 H
   H120       1.0     0.880495      0.733717      0.108823     Biso  1.000000 H
   H121       1.0     0.064356      0.886484      0.249499     Biso  1.000000 H
   H122       1.0     0.933879      0.110441      0.753218     Biso  1.000000 H
   H123       1.0     0.119835      0.066230      0.509144     Biso  1.000000 H
   H124       1.0     0.882041      0.933594      0.007413     Biso  1.000000 H
   H125       1.0     0.064126      0.017995      0.256834     Biso  1.000000 H
   H126       1.0     0.931177      0.978796      0.757283     Biso  1.000000 H
   H127       1.0     0.988392      0.066300      0.512531     Biso  1.000000 H
   H128       1.0     0.013494      0.935057      0.012451     Biso  1.000000 H
