# Supplementary material for: Synthesis and Characterisation of Multivariate Metal–Organic Frameworks for Controlled Doxorubicin Absorption and Release
Source: Molecules. 2025 Apr 29;30(9):1968. doi: 10.3390/molecules30091968 (PMC12073425; doi:10.3390/molecules30091968)
Supplement: Supplementary file 1 [file molecules-30-01968-s001.zip › molecules-3612799-supplementary material-send for convert/NUIG-4_OH-vc-relax.cif]

#======================================================================

# CRYSTAL DATA

#----------------------------------------------------------------------

data_VESTA_phase_1


_chemical_name_common                  'XCrySDen XSF file'
_cell_length_a                         19.26988
_cell_length_b                         19.26542
_cell_length_c                         19.17873
_cell_angle_alpha                      90
_cell_angle_beta                       90
_cell_angle_gamma                      90
_space_group_name_H-M_alt              'P 1'
_space_group_IT_number                 1

loop_
_space_group_symop_operation_xyz
   'x, y, z'

loop_
   _atom_site_label
   _atom_site_occupancy
   _atom_site_fract_x
   _atom_site_fract_y
   _atom_site_fract_z
   _atom_site_adp_type
   _atom_site_B_iso_or_equiv
   _atom_site_type_symbol
   Zn1        1.0     0.096672      0.674500      0.248018     Biso  1.000000 Zn
   Zn2        1.0     0.902350      0.326669      0.750002     Biso  1.000000 Zn
   Zn3        1.0     0.324284      0.095111      0.498690     Biso  1.000000 Zn
   Zn4        1.0     0.674720      0.903205      1.000246     Biso  1.000000 Zn
   Zn5        1.0     0.207877      0.549272      0.250740     Biso  1.000000 Zn
   Zn6        1.0     0.791039      0.452119      0.753992     Biso  1.000000 Zn
   Zn7        1.0     0.449798      0.205939      0.502446     Biso  1.000000 Zn
   Zn8        1.0     0.549457      0.792671      0.003107     Biso  1.000000 Zn
   Zn9        1.0     0.087831      0.558073      0.363824     Biso  1.000000 Zn
   Zn10       1.0     0.912240      0.442605      0.865149     Biso  1.000000 Zn
   Zn11       1.0     0.439475      0.086982      0.615619     Biso  1.000000 Zn
   Zn12       1.0     0.558446      0.912498      0.116132     Biso  1.000000 Zn
   Zn13       1.0     0.214008      0.667249      0.363194     Biso  1.000000 Zn
   Zn14       1.0     0.785785      0.332996      0.866076     Biso  1.000000 Zn
   Zn15       1.0     0.330468      0.213421      0.613647     Biso  1.000000 Zn
   Zn16       1.0     0.667830      0.786065      0.115543     Biso  1.000000 Zn
   O1         1.0     0.311693      0.647189      0.347800     Biso  1.000000 O
   O2         1.0     0.687893      0.352707      0.850496     Biso  1.000000 O
   O3         1.0     0.350838      0.310740      0.595898     Biso  1.000000 O
   O4         1.0     0.648157      0.688498      0.098490     Biso  1.000000 O
   O5         1.0     0.304372      0.549272      0.281644     Biso  1.000000 O
   O6         1.0     0.695512      0.452632      0.787519     Biso  1.000000 O
   O7         1.0     0.451160      0.302432      0.533632     Biso  1.000000 O
   O8         1.0     0.548652      0.696482      0.034904     Biso  1.000000 O
   O9         1.0     0.996406      0.664897      0.261392     Biso  1.000000 O
   O10        1.0     0.002487      0.332249      0.766508     Biso  1.000000 O
   O11        1.0     0.334799      0.994944      0.511937     Biso  1.000000 O
   O12        1.0     0.665201      0.003442      0.013608     Biso  1.000000 O
   O13        1.0     0.990749      0.581885      0.345845     Biso  1.000000 O
   O14        1.0     0.009267      0.420485      0.845302     Biso  1.000000 O
   O15        1.0     0.416315      0.989741      0.597840     Biso  1.000000 O
   O16        1.0     0.581166      0.009609      0.096963     Biso  1.000000 O
   O17        1.0     0.206905      0.582329      0.154167     Biso  1.000000 O
   O18        1.0     0.790416      0.418174      0.657480     Biso  1.000000 O
   O19        1.0     0.417176      0.205722      0.405688     Biso  1.000000 O
   O20        1.0     0.582920      0.792295      0.906665     Biso  1.000000 O
   O21        1.0     0.115090      0.656950      0.149148     Biso  1.000000 O
   O22        1.0     0.887921      0.351212      0.651906     Biso  1.000000 O
   O23        1.0     0.342967      0.113586      0.399967     Biso  1.000000 O
   O24        1.0     0.657120      0.884426      0.901488     Biso  1.000000 O
   O25        1.0     0.196015      0.651142      0.462984     Biso  1.000000 O
   O26        1.0     0.804660      0.348023      0.965928     Biso  1.000000 O
   O27        1.0     0.346870      0.197222      0.713872     Biso  1.000000 O
   O28        1.0     0.651953      0.803840      0.215375     Biso  1.000000 O
   O29        1.0     0.105266      0.575170      0.462670     Biso  1.000000 O
   O30        1.0     0.895516      0.423880      0.963774     Biso  1.000000 O
   O31        1.0     0.421145      0.105101      0.713982     Biso  1.000000 O
   O32        1.0     0.576306      0.894888      0.214859     Biso  1.000000 O
   O33        1.0     0.176789      0.453636      0.259983     Biso  1.000000 O
   O34        1.0     0.824011      0.547376      0.761991     Biso  1.000000 O
   O35        1.0     0.545029      0.172938      0.509812     Biso  1.000000 O
   O36        1.0     0.454057      0.824857      0.010922     Biso  1.000000 O
   O37        1.0     0.092870      0.459306      0.343600     Biso  1.000000 O
   O38        1.0     0.906856      0.541622      0.846654     Biso  1.000000 O
   O39        1.0     0.538367      0.092277      0.596543     Biso  1.000000 O
   O40        1.0     0.459522      0.907097      0.096299     Biso  1.000000 O
   O41        1.0     0.204449      0.767246      0.347462     Biso  1.000000 O
   O42        1.0     0.796174      0.233130      0.849045     Biso  1.000000 O
   O43        1.0     0.230627      0.202233      0.598296     Biso  1.000000 O
   O44        1.0     0.767856      0.796015      0.099875     Biso  1.000000 O
   O45        1.0     0.116925      0.772103      0.267679     Biso  1.000000 O
   O46        1.0     0.878456      0.228953      0.763704     Biso  1.000000 O
   O47        1.0     0.226493      0.114707      0.518310     Biso  1.000000 O
   O48        1.0     0.772378      0.882973      0.019403     Biso  1.000000 O
   O49        1.0     0.150855      0.612570      0.306527     Biso  1.000000 O
   O50        1.0     0.848188      0.388151      0.808995     Biso  1.000000 O
   O51        1.0     0.385345      0.149793      0.557675     Biso  1.000000 O
   O52        1.0     0.612979      0.849245      0.059095     Biso  1.000000 O
   N1         1.0     0.630928      0.574909      0.312246     Biso  1.000000 N
   N2         1.0     0.368647      0.425063      0.811746     Biso  1.000000 N
   N3         1.0     0.426071      0.629518      0.561898     Biso  1.000000 N
   N4         1.0     0.574673      0.369532      0.062003     Biso  1.000000 N
   N5         1.0     0.196975      0.636376      0.828588     Biso  1.000000 N
   N6         1.0     0.807827      0.368008      0.331096     Biso  1.000000 N
   N7         1.0     0.362925      0.197508      0.080004     Biso  1.000000 N
   N8         1.0     0.636539      0.803341      0.580860     Biso  1.000000 N
   N9         1.0     0.112239      0.133415      0.306968     Biso  1.000000 N
   N10        1.0     0.889741      0.867594      0.807722     Biso  1.000000 N
   N11        1.0     0.864912      0.107158      0.557053     Biso  1.000000 N
   N12        1.0     0.133689      0.888172      0.057196     Biso  1.000000 N
   C1         1.0     0.338242      0.595671      0.314932     Biso  1.000000 C
   C2         1.0     0.661407      0.405026      0.818860     Biso  1.000000 C
   C3         1.0     0.403700      0.336817      0.564900     Biso  1.000000 C
   C4         1.0     0.595905      0.662250      0.066549     Biso  1.000000 C
   C5         1.0     0.414623      0.589854      0.315302     Biso  1.000000 C
   C6         1.0     0.584991      0.410480      0.818155     Biso  1.000000 C
   C7         1.0     0.409831      0.413202      0.565099     Biso  1.000000 C
   C8         1.0     0.590188      0.585852      0.066100     Biso  1.000000 C
   C9         1.0     0.446870      0.529641      0.289910     Biso  1.000000 C
   C10        1.0     0.552923      0.470835      0.792801     Biso  1.000000 C
   C11        1.0     0.470448      0.445133      0.540294     Biso  1.000000 C
   C12        1.0     0.529817      0.553846      0.040779     Biso  1.000000 C
   H1         1.0     0.414280      0.487382      0.270583     Biso  1.000000 H
   H2         1.0     0.585664      0.513437      0.774536     Biso  1.000000 H
   H3         1.0     0.512729      0.412297      0.521442     Biso  1.000000 H
   H4         1.0     0.487488      0.586607      0.021918     Biso  1.000000 H
   C13        1.0     0.518548      0.524212      0.290082     Biso  1.000000 C
   C14        1.0     0.481249      0.475992      0.791602     Biso  1.000000 C
   C15        1.0     0.476272      0.516780      0.540396     Biso  1.000000 C
   C16        1.0     0.524313      0.482171      0.040445     Biso  1.000000 C
   H5         1.0     0.544755      0.477472      0.271317     Biso  1.000000 H
   H6         1.0     0.455254      0.522846      0.772806     Biso  1.000000 H
   H7         1.0     0.523349      0.542672      0.522061     Biso  1.000000 H
   H8         1.0     0.477436      0.456169      0.021757     Biso  1.000000 H
   C17        1.0     0.559030      0.580628      0.312694     Biso  1.000000 C
   C18        1.0     0.440519      0.419258      0.812961     Biso  1.000000 C
   C19        1.0     0.419932      0.557630      0.562469     Biso  1.000000 C
   C20        1.0     0.580712      0.441427      0.062601     Biso  1.000000 C
   C21        1.0     0.526653      0.641042      0.338180     Biso  1.000000 C
   C22        1.0     0.472698      0.358651      0.838284     Biso  1.000000 C
   C23        1.0     0.359134      0.525585      0.587476     Biso  1.000000 C
   C24        1.0     0.641337      0.473589      0.087852     Biso  1.000000 C
   H9         1.0     0.558781      0.683755      0.357585     Biso  1.000000 H
   H10        1.0     0.440376      0.315629      0.856649     Biso  1.000000 H
   H11        1.0     0.316528      0.557997      0.606611     Biso  1.000000 H
   H12        1.0     0.684099      0.441291      0.106824     Biso  1.000000 H
   C25        1.0     0.454867      0.645062      0.340221     Biso  1.000000 C
   C26        1.0     0.544463      0.354841      0.841641     Biso  1.000000 C
   C27        1.0     0.354603      0.453804      0.589455     Biso  1.000000 C
   C28        1.0     0.645520      0.545359      0.090305     Biso  1.000000 C
   H13        1.0     0.428670      0.691273      0.360271     Biso  1.000000 H
   H14        1.0     0.570425      0.308473      0.861654     Biso  1.000000 H
   H15        1.0     0.308004      0.427993      0.609108     Biso  1.000000 H
   H16        1.0     0.691910      0.571334      0.110230     Biso  1.000000 H
   C29        1.0     0.667281      0.624317      0.285476     Biso  1.000000 C
   C30        1.0     0.332168      0.375884      0.784815     Biso  1.000000 C
   C31        1.0     0.376794      0.666023      0.535159     Biso  1.000000 C
   C32        1.0     0.624055      0.332900      0.035608     Biso  1.000000 C
   H17        1.0     0.642868      0.668101      0.257040     Biso  1.000000 H
   H18        1.0     0.356439      0.331847      0.756614     Biso  1.000000 H
   H19        1.0     0.332851      0.641682      0.506897     Biso  1.000000 H
   H20        1.0     0.668200      0.357087      1.007543     Biso  1.000000 H
   C33        1.0     0.886775      0.625994      0.299783     Biso  1.000000 C
   C34        1.0     0.112641      0.374397      0.799941     Biso  1.000000 C
   C35        1.0     0.374058      0.885505      0.550269     Biso  1.000000 C
   C36        1.0     0.624985      0.113300      0.049916     Biso  1.000000 C
   C37        1.0     0.852890      0.675789      0.259117     Biso  1.000000 C
   C38        1.0     0.146369      0.324002      0.759854     Biso  1.000000 C
   C39        1.0     0.324147      0.851442      0.509850     Biso  1.000000 C
   C40        1.0     0.675361      0.147094      0.009878     Biso  1.000000 C
   H21        1.0     0.883990      0.714454      0.231520     Biso  1.000000 H
   H22        1.0     0.115247      0.284711      0.733155     Biso  1.000000 H
   H23        1.0     0.284907      0.882343      0.482852     Biso  1.000000 H
   H24        1.0     0.714431      0.115988      0.982860     Biso  1.000000 H
   C41        1.0     0.780904      0.675502      0.254970     Biso  1.000000 C
   C42        1.0     0.218336      0.324521      0.755122     Biso  1.000000 C
   C43        1.0     0.325035      0.779479      0.505236     Biso  1.000000 C
   C44        1.0     0.675210      0.219102      0.005685     Biso  1.000000 C
   H25        1.0     0.753737      0.714715      0.223931     Biso  1.000000 H
   H26        1.0     0.245498      0.284914      0.724566     Biso  1.000000 H
   H27        1.0     0.285848      0.752131      0.474304     Biso  1.000000 H
   H28        1.0     0.714923      0.246205      0.975240     Biso  1.000000 H
   C45        1.0     0.742654      0.624680      0.290665     Biso  1.000000 C
   C46        1.0     0.256746      0.375935      0.789794     Biso  1.000000 C
   C47        1.0     0.376446      0.741413      0.540280     Biso  1.000000 C
   C48        1.0     0.623973      0.257487      0.040621     Biso  1.000000 C
   C49        1.0     0.776919      0.575422      0.332320     Biso  1.000000 C
   C50        1.0     0.222570      0.426075      0.830468     Biso  1.000000 C
   C51        1.0     0.426041      0.775879      0.581373     Biso  1.000000 C
   C52        1.0     0.573797      0.223249      0.081184     Biso  1.000000 C
   H29        1.0     0.745660      0.537082      0.360332     Biso  1.000000 H
   H30        1.0     0.253836      0.465061      0.857534     Biso  1.000000 H
   H31        1.0     0.465080      0.744841      0.608630     Biso  1.000000 H
   H32        1.0     0.534909      0.254515      0.108384     Biso  1.000000 H
   C53        1.0     0.848518      0.576504      0.337302     Biso  1.000000 C
   C54        1.0     0.151013      0.424993      0.835814     Biso  1.000000 C
   C55        1.0     0.424427      0.847459      0.586786     Biso  1.000000 C
   C56        1.0     0.574679      0.151637      0.086216     Biso  1.000000 C
   H33        1.0     0.876414      0.539466      0.370148     Biso  1.000000 H
   H34        1.0     0.123128      0.462795      0.867774     Biso  1.000000 H
   H35        1.0     0.461701      0.875542      0.619209     Biso  1.000000 H
   H36        1.0     0.536902      0.123772      0.118227     Biso  1.000000 H
   C57        1.0     0.963731      0.624434      0.302737     Biso  1.000000 C
   C58        1.0     0.035741      0.375519      0.804344     Biso  1.000000 C
   C59        1.0     0.374860      0.962472      0.553813     Biso  1.000000 C
   C60        1.0     0.623927      0.036360      0.053906     Biso  1.000000 C
   C61        1.0     0.164735      0.621871      0.121759     Biso  1.000000 C
   C62        1.0     0.836039      0.382904      0.624757     Biso  1.000000 C
   C63        1.0     0.377889      0.163559      0.372959     Biso  1.000000 C
   C64        1.0     0.622260      0.834616      0.874159     Biso  1.000000 C
   C65        1.0     0.173622      0.627651      0.045341     Biso  1.000000 C
   C66        1.0     0.828684      0.378196      0.548053     Biso  1.000000 C
   C67        1.0     0.372267      0.172913      0.296594     Biso  1.000000 C
   C68        1.0     0.627981      0.825834      0.797726     Biso  1.000000 C
   C69        1.0     0.234993      0.604220      0.013786     Biso  1.000000 C
   C70        1.0     0.765067      0.393949      0.516250     Biso  1.000000 C
   C71        1.0     0.395782      0.234447      0.265370     Biso  1.000000 C
   C72        1.0     0.604356      0.764660      0.765921     Biso  1.000000 C
   H37        1.0     0.275598      0.582074      0.046784     Biso  1.000000 H
   H38        1.0     0.721599      0.410090      0.549095     Biso  1.000000 H
   H39        1.0     0.417934      0.274894      0.298585     Biso  1.000000 H
   H40        1.0     0.582196      0.723926      0.798767     Biso  1.000000 H
   C73        1.0     0.243657      0.609572      0.942215     Biso  1.000000 C
   C74        1.0     0.757817      0.388333      0.444470     Biso  1.000000 C
   C75        1.0     0.390456      0.243470      0.193839     Biso  1.000000 C
   C76        1.0     0.609590      0.756361      0.694295     Biso  1.000000 C
   H41        1.0     0.291473      0.592472      0.916737     Biso  1.000000 H
   H42        1.0     0.708497      0.399612      0.418574     Biso  1.000000 H
   H43        1.0     0.407673      0.291369      0.168579     Biso  1.000000 H
   H44        1.0     0.592322      0.708717      0.668586     Biso  1.000000 H
   C77        1.0     0.189170      0.635112      0.900708     Biso  1.000000 C
   C78        1.0     0.815631      0.370659      0.403168     Biso  1.000000 C
   C79        1.0     0.364687      0.189275      0.152072     Biso  1.000000 C
   C80        1.0     0.635283      0.810961      0.653004     Biso  1.000000 C
   C81        1.0     0.127952      0.659400      0.932486     Biso  1.000000 C
   C82        1.0     0.879298      0.354575      0.435385     Biso  1.000000 C
   C83        1.0     0.340493      0.127837      0.183518     Biso  1.000000 C
   C84        1.0     0.659767      0.871987      0.685030     Biso  1.000000 C
   H45        1.0     0.087001      0.681463      0.899733     Biso  1.000000 H
   H46        1.0     0.922990      0.337970      0.402992     Biso  1.000000 H
   H47        1.0     0.318422      0.087046      0.150544     Biso  1.000000 H
   H48        1.0     0.681885      0.913084      0.652479     Biso  1.000000 H
   C85        1.0     0.120708      0.656292      0.004372     Biso  1.000000 C
   C86        1.0     0.885306      0.357423      0.507340     Biso  1.000000 C
   C87        1.0     0.343631      0.120212      0.255345     Biso  1.000000 C
   C88        1.0     0.656703      0.878869      0.756948     Biso  1.000000 C
   H49        1.0     0.073330      0.674831      0.029652     Biso  1.000000 H
   H50        1.0     0.934139      0.344099      0.533095     Biso  1.000000 H
   H51        1.0     0.325096      0.072712      0.280426     Biso  1.000000 H
   H52        1.0     0.675386      0.926056      0.782482     Biso  1.000000 H
   C89        1.0     0.148033      0.610084      0.791187     Biso  1.000000 C
   C90        1.0     0.854993      0.396334      0.292859     Biso  1.000000 C
   C91        1.0     0.388924      0.148709      0.042229     Biso  1.000000 C
   C92        1.0     0.610748      0.852530      0.543460     Biso  1.000000 C
   H53        1.0     0.103247      0.583245      0.815628     Biso  1.000000 H
   H54        1.0     0.898421      0.426080      0.316333     Biso  1.000000 H
   H55        1.0     0.416122      0.103913      0.066284     Biso  1.000000 H
   H56        1.0     0.584320      0.897607      0.567841     Biso  1.000000 H
   C93        1.0     0.149413      0.613571      0.570309     Biso  1.000000 C
   C94        1.0     0.852097      0.387787      0.072255     Biso  1.000000 C
   C95        1.0     0.383649      0.150106      0.821426     Biso  1.000000 C
   C96        1.0     0.614138      0.850531      0.322582     Biso  1.000000 C
   C97        1.0     0.197608      0.653904      0.607320     Biso  1.000000 C
   C98        1.0     0.804324      0.348138      0.110503     Biso  1.000000 C
   C99        1.0     0.343551      0.198306      0.858691     Biso  1.000000 C
   C100       1.0     0.654176      0.802195      0.359721     Biso  1.000000 C
   H57        1.0     0.234255      0.686119      0.578210     Biso  1.000000 H
   H58        1.0     0.767464      0.315319      0.082361     Biso  1.000000 H
   H59        1.0     0.311135      0.234997      0.829843     Biso  1.000000 H
   H60        1.0     0.686154      0.765260      0.330713     Biso  1.000000 H
   C101       1.0     0.197841      0.652878      0.679528     Biso  1.000000 C
   C102       1.0     0.804673      0.350783      0.182641     Biso  1.000000 C
   C103       1.0     0.345059      0.198506      0.930905     Biso  1.000000 C
   C104       1.0     0.653188      0.802183      0.431916     Biso  1.000000 C
   H61        1.0     0.235092      0.683358      0.709791     Biso  1.000000 H
   H62        1.0     0.767783      0.320912      0.213911     Biso  1.000000 H
   H63        1.0     0.314735      0.235715      0.961378     Biso  1.000000 H
   H64        1.0     0.683475      0.764858      0.462266     Biso  1.000000 H
   C105       1.0     0.149007      0.612201      0.715423     Biso  1.000000 C
   C106       1.0     0.853522      0.392578      0.217226     Biso  1.000000 C
   C107       1.0     0.386055      0.149714      0.966511     Biso  1.000000 C
   C108       1.0     0.612853      0.851391      0.467693     Biso  1.000000 C
   C109       1.0     0.099963      0.573055      0.678289     Biso  1.000000 C
   C110       1.0     0.901916      0.431334      0.178852     Biso  1.000000 C
   C111       1.0     0.424907      0.100639      0.929106     Biso  1.000000 C
   C112       1.0     0.573908      0.900477      0.430428     Biso  1.000000 C
   H65        1.0     0.061870      0.541981      0.706982     Biso  1.000000 H
   H66        1.0     0.939870      0.463430      0.206596     Biso  1.000000 H
   H67        1.0     0.456169      0.062498      0.957531     Biso  1.000000 H
   H68        1.0     0.543114      0.938846      0.459051     Biso  1.000000 H
   C113       1.0     0.100424      0.573290      0.605890     Biso  1.000000 C
   C114       1.0     0.901035      0.429297      0.106500     Biso  1.000000 C
   C115       1.0     0.424122      0.101073      0.856737     Biso  1.000000 C
   C116       1.0     0.574035      0.899767      0.358038     Biso  1.000000 C
   H69        1.0     0.063269      0.542778      0.575677     Biso  1.000000 H
   H70        1.0     0.937705      0.459415      0.075299     Biso  1.000000 H
   H71        1.0     0.454397      0.063946      0.826245     Biso  1.000000 H
   H72        1.0     0.543600      0.936928      0.327757     Biso  1.000000 H
   C117       1.0     0.150231      0.613367      0.492786     Biso  1.000000 C
   C118       1.0     0.850685      0.386317      0.994769     Biso  1.000000 C
   C119       1.0     0.383746      0.150818      0.743898     Biso  1.000000 C
   C120       1.0     0.614186      0.849746      0.245070     Biso  1.000000 C
   C121       1.0     0.132783      0.426355      0.301675     Biso  1.000000 C
   C122       1.0     0.867743      0.574597      0.804059     Biso  1.000000 C
   C123       1.0     0.571772      0.129734      0.552805     Biso  1.000000 C
   C124       1.0     0.426724      0.868180      0.053360     Biso  1.000000 C
   C125       1.0     0.127323      0.349894      0.301937     Biso  1.000000 C
   C126       1.0     0.873813      0.651054      0.803869     Biso  1.000000 C
   C127       1.0     0.648061      0.122487      0.552454     Biso  1.000000 C
   C128       1.0     0.350262      0.873841      0.053184     Biso  1.000000 C
   C129       1.0     0.073533      0.317438      0.338935     Biso  1.000000 C
   C130       1.0     0.927975      0.683390      0.840467     Biso  1.000000 C
   C131       1.0     0.680220      0.071734      0.593569     Biso  1.000000 C
   C132       1.0     0.317489      0.927527      0.090078     Biso  1.000000 C
   H73        1.0     0.036601      0.350245      0.367011     Biso  1.000000 H
   H74        1.0     0.964909      0.650611      0.868583     Biso  1.000000 H
   H75        1.0     0.647791      0.037459      0.625166     Biso  1.000000 H
   H76        1.0     0.349927      0.964568      0.118454     Biso  1.000000 H
   C133       1.0     0.067836      0.245800      0.339540     Biso  1.000000 C
   C134       1.0     0.934040      0.755039      0.840617     Biso  1.000000 C
   C135       1.0     0.752004      0.066427      0.593637     Biso  1.000000 C
   C136       1.0     0.245806      0.932926      0.090199     Biso  1.000000 C
   H77        1.0     0.025713      0.219530      0.367179     Biso  1.000000 H
   H78        1.0     0.976377      0.781269      0.867978     Biso  1.000000 H
   H79        1.0     0.778737      0.027084      0.624781     Biso  1.000000 H
   H80        1.0     0.219128      0.974849      0.117773     Biso  1.000000 H
   C137       1.0     0.118345      0.205277      0.305638     Biso  1.000000 C
   C138       1.0     0.883617      0.795694      0.806745     Biso  1.000000 C
   C139       1.0     0.792999      0.113151      0.555573     Biso  1.000000 C
   C140       1.0     0.205587      0.882359      0.056006     Biso  1.000000 C
   C141       1.0     0.172584      0.237810      0.268831     Biso  1.000000 C
   C142       1.0     0.829135      0.763218      0.770247     Biso  1.000000 C
   C143       1.0     0.759978      0.163944      0.513516     Biso  1.000000 C
   C144       1.0     0.238493      0.828338      0.019213     Biso  1.000000 C
   H81        1.0     0.210710      0.205787      0.241327     Biso  1.000000 H
   H82        1.0     0.791134      0.795309      0.742653     Biso  1.000000 H
   O53        1.0     0.801553      0.206966      0.475553     Biso  1.000000 O
   H83        1.0     0.206800      0.790122     -0.008558     Biso  1.000000 H
   C145       1.0     0.176358      0.309649      0.266297     Biso  1.000000 C
   C146       1.0     0.824945      0.691400      0.768129     Biso  1.000000 C
   C147       1.0     0.688045      0.167635      0.511746     Biso  1.000000 C
   C148       1.0     0.310343      0.824828      0.017158     Biso  1.000000 C
   H84        1.0     0.217792      0.335746      0.237500     Biso  1.000000 H
   H85        1.0     0.783271      0.665398      0.739589     Biso  1.000000 H
   H86        1.0     0.661715      0.206591      0.479631     Biso  1.000000 H
   H87        1.0     0.336812      0.783527      0.988508     Biso  1.000000 H
   C149       1.0     0.165263      0.096374      0.323838     Biso  1.000000 C
   C150       1.0     0.836367      0.904397      0.824164     Biso  1.000000 C
   C151       1.0     0.901882      0.160284      0.573724     Biso  1.000000 C
   C152       1.0     0.096868      0.834926      0.073941     Biso  1.000000 C
   H88        1.0     0.214078      0.120251      0.342960     Biso  1.000000 H
   H89        1.0     0.787831      0.880174      0.843572     Biso  1.000000 H
   H90        1.0     0.878182      0.209577      0.591568     Biso  1.000000 H
   H91        1.0     0.120948      0.786190      0.093042     Biso  1.000000 H
   C153       1.0     0.163693      0.020903      0.319609     Biso  1.000000 C
   C154       1.0     0.836916      0.979832      0.819065     Biso  1.000000 C
   C155       1.0     0.977399      0.158509      0.570694     Biso  1.000000 C
   C156       1.0     0.021388      0.836264      0.069861     Biso  1.000000 C
   C157       1.0     0.219813      0.982625      0.346079     Biso  1.000000 C
   C158       1.0     0.780754      0.017609      0.846225     Biso  1.000000 C
   C159       1.0     0.015104      0.215217      0.596762     Biso  1.000000 C
   C160       1.0     0.983274      0.780058      0.096436     Biso  1.000000 C
   H92        1.0     0.263708      0.010093      0.369760     Biso  1.000000 H
   H93        1.0     0.737616      0.989751      0.870838     Biso  1.000000 H
   H94        1.0     0.987063      0.259298      0.619456     Biso  1.000000 H
   H95        1.0     0.010874      0.736072      0.119790     Biso  1.000000 H
   C161       1.0     0.219025      0.910589      0.342727     Biso  1.000000 C
   C162       1.0     0.780566      0.089630      0.842454     Biso  1.000000 C
   C163       1.0     0.087143      0.215025      0.593777     Biso  1.000000 C
   C164       1.0     0.911223      0.780841      0.093537     Biso  1.000000 C
   H96        1.0     0.261897      0.879608      0.363314     Biso  1.000000 H
   H97        1.0     0.737728      0.120159      0.863803     Biso  1.000000 H
   H98        1.0     0.117662      0.258452      0.613983     Biso  1.000000 H
   H99        1.0     0.880336      0.737889      0.114120     Biso  1.000000 H
   C165       1.0     0.162747      0.876576      0.311740     Biso  1.000000 C
   C166       1.0     0.835771      0.124141      0.810091     Biso  1.000000 C
   C167       1.0     0.121726      0.158773      0.563319     Biso  1.000000 C
   C168       1.0     0.877016      0.837201      0.062944     Biso  1.000000 C
   C169       1.0     0.107160      0.914743      0.284066     Biso  1.000000 C
   C170       1.0     0.891134      0.086466      0.781313     Biso  1.000000 C
   C171       1.0     0.084176      0.102333      0.536417     Biso  1.000000 C
   C172       1.0     0.915000      0.892774      0.034992     Biso  1.000000 C
   H100       1.0     0.064240      0.886790      0.259566     Biso  1.000000 H
   H101       1.0     0.933109      0.114741      0.755560     Biso  1.000000 H
   H102       1.0     0.112600      0.059379      0.512448     Biso  1.000000 H
   H103       1.0     0.886870      0.935677      0.010674     Biso  1.000000 H
   C173       1.0     0.107266      0.986470      0.288614     Biso  1.000000 C
   C174       1.0     0.892135      0.014759      0.786477     Biso  1.000000 C
   C175       1.0     0.012409      0.101832      0.540777     Biso  1.000000 C
   C176       1.0     0.986740      0.892656      0.039035     Biso  1.000000 C
   H104       1.0     0.064303      0.017649      0.268408     Biso  1.000000 H
   H105       1.0     0.935058      0.984070      0.765449     Biso  1.000000 H
   H106       1.0     0.981593      0.058487      0.520763     Biso  1.000000 H
   H107       1.0     0.017760      0.935597      0.018528     Biso  1.000000 H
   C177       1.0     0.161385      0.799560      0.308638     Biso  1.000000 C
   C178       1.0     0.836679      0.201188      0.807258     Biso  1.000000 C
   C179       1.0     0.198710      0.158638      0.559648     Biso  1.000000 C
   C180       1.0     0.799984      0.838720      0.060459     Biso  1.000000 C
   H108       1.0     0.773264      0.241839      0.452003     Biso  1.000000 H
